# Supplementary material for: Sensitivity of planktic foraminiferal test bulk density to ocean acidification
Source: Sci Rep. 2019 Jul 5;9:9803. doi: 10.1038/s41598-019-46041-x (PMC6611884; doi:10.1038/s41598-019-46041-x)
Supplement: Supplementary file 2 — Supplementary Tables [file 41598_2019_46041_MOESM2_ESM.xlsx]

## Sheet: Sp. Table 1
Supplemental Table 1. Locations, plankton tow sampling depth, and ambinet seawater characteristics
Station Number	Position		Depth (m)	Sample number	Temperature (°C)	Salinity (PSS-78)	Chlorophyll-a (µg/L)	[NO3-] (µmol/kg)	[CO32-] (µmol/kg)
67 (KNOT)	44°05' N	154°59' E	0-50	3	3.5	33.0798	0.59	0.3	134
			50-100	3	3.307	33.1614	0.1	21.6	85
73 (K2)	47°01' N	160°01' E	0-50	3	3.157	32.7052	0.69	12.4	112
			50-100	3	2.028	32.8988	0.19	21.3	79
			100-150	3	3.644	33.2659	0.03	34.2	51
79	46°59' N	166°44' E	0-50	3	3.645	32.8905	0.73	12.1	115
			50-100	3	3.112	32.9492	0.19	22	89
			100-150	3	3.095	33.4175	0.03	31.1	70
91	47°00' N	173°49' E	0-50	3	5.594	32.8219	0.382	12	72
			50-100	3	2.987	32.9035	0.316	19.1	51
			100-150	5	2.586	33.142	0.032	27.5	35
101	47°00' N	174°57' W	0-50	3	5.887	32.8831	0.387	12.5	116
			50-100	3	5.803	32.9906	0.381	16.7	96
			100-150	2	5.429	33.4039	0.039	25.6	75

## Sheet: Sp. Table 2
Supplemental Table 2. Multiple regression analysis results
	Estimate	Std Error	t-value	p-value
Whole test bulk density
Intercept	-6.9234	5.95115	-1.16	0.2521
Temperature	-0.0110973	0.0199717	-0.56	0.5818
Salinity	0.268642	0.181367	1.48	0.147
Chlo a	-0.148169	0.234185	-0.63	0.5308
[NO3-]	-0.00376448	0.00590319	-0.64	0.5276
[CO32-]	0.00514426	0.0015131	3.4	0.0016*
Final chamber bulk density
Intercept	5.81368	1.95348	2.98	0.0051
Temperature	0.000292446	0.00655575	0.04	0.9647
Salinity	-0.119001	0.0595342	-2	0.053
Chlo a	-0.113615	0.0768717	-1.48	0.1479
[NO3-]	0.00406074	0.00193774	2.1	0.043*
[CO32-]	0.00314724	0.000496679	6.34	<.0001*
Mean wall thickness
Intercept	-19.7171	33.4432	-0.59	0.5591
Temperature	-0.25495	0.112233	-2.27	0.029*
Salinity	0.808524	1.01921	0.79	0.4327
Chlo a	-1.55313	1.31603	-1.18	0.2455
[NO3-]	0.00282266	0.0331737	0.09	0.9327
[CO32-]	0.00730202	0.00850305	0.86	0.396
Area density
Intercept	-1.17945	0.555695	-2.12	0.0406
Temperature	-0.00729232	0.00186488	-3.91	0.0004*
Salinity	0.0400928	0.0169353	2.37	0.0233*
Chlo a	-0.0397351	0.0218672	-1.82	0.0773
[NO3-]	-0.000148764	0.000551216	-0.27	0.7887
[CO32-]	0.000338678	0.000141287	2.4	0.0217*
Mode of CT number histogram
Intercept	2271.18	1255.18	1.81	0.0785
Temperature	-2.50776	4.21229	-0.6	0.5552
Salinity	-41.6807	38.2527	-1.09	0.2829
Chlo a	-45.8501	49.3927	-0.93	0.3593
[NO3-]	0.28337	1.24506	0.23	0.8212
[CO32-]	0.993575	0.319133	3.11	0.0036*
